# Supplementary material for: Causal role for sleep-dependent reactivation of learning-activated sensory ensembles for fear memory consolidation
Source: Nat Commun. 2021 Feb 22;12:1200. doi: 10.1038/s41467-021-21471-2 (PMC7900186; doi:10.1038/s41467-021-21471-2)
Supplement: Supplementary file 4 — Source Data [file 41467_2021_21471_MOESM4_ESM.xlsx]

## Sheet: Figure 1
Fig 1b					Fig 1c
Sleep		SD			Sleep	SD
X0 % Freezing	Y0 % Freezing	X0 % Freezing	Y0 % Freezing		Discrimination index	Discrimination index
11.8778	6.88333	11.1889	11.0444		0.633106	0.503249
19.9111	9.2	12.5667	12.1444		0.683969	0.508543
19.6722	8.83889	6.23333	1.23889		0.689984	0.834201
31.35	15.2611	24.6444	5.30556		0.672586	0.822853
12.0167	13.3722	1.02222	0.255556		0.473304	0.8
12.8278	5.35556	1.90556	5.46111		0.705469	0.258673
2.71111	1.34444	6.87222	6.23889		0.668493	0.524152
8.21111	5.12222	2.55	1		0.615833	0.71831
8.15	7.93889	5.85	6.58889		0.506561	0.470299
17.5278	10.2333	9.93333	9.96111		0.631379	0.499302
10.5111	2.36667	9.82778	4.98333		0.816221	0.663541
13.2944	0.794444	0.622222	1.90556		0.943612	0.246154
6.11111	5.57222	19.2889	11.7722		0.523062	0.620998
17.3111	8.67778	19.8667	8.14444		0.666097	0.709242
29.4889	26.1556	11.6056	14.1111		0.529952	0.451285
32.7	14.2556	10.4889	6.86667		0.696403	0.604353
10.1	6.87222				0.59509
21.85	8.32222				0.724176
18.9	12.6611				0.598838
*each row is data for one mouse - X0 % Freezing vs. Y0 % Freezing					*Each value for 1c is the discrimination index for one mouse

## Sheet: Figure 2
Fig 2c			Fig 2f			Fig 2g			Fig 2h
Dark Screen	Oriented Grating		Same	Alternate		Same	Alternate		Same	Alternate
482.65	1517.44		30.7941	23.0117		44410.5	45495.2		992.686	533.844
449.813	833.978		43.6674	22.3049		34793.4	34767.2		551.623	1019.97
361.146	1451.51		32.7565	23.7874		43548	30481		838.002	1267.87
332.454	1328.56		26.7265	26.7353		34301.9	33990.8		1010.5	694.205
411.845	1525.53		25.1174	15.7749		34404.3	19644.2		584.542	723.702
				13.9423			14569.4			502.411
				18.2516			36470.2			781.095
*Each value for 2c is the average tdtomato+ cells/mm^3 for each mouse									*Each value for 2h is the average cFos+ cells/mm^3
			*Each value for 2f is the average %cFos+/tdTomato+ for each mouse
						*Each value for 2g is the average tdTomato+ cells/mm^3 for each mouse

## Sheet: Figure 3
Fig 3c			Fig 3d			Fig 3f				Fig 3g
X0 % Freezing	Y0 % Freezing		X0 % Freezing	Y0 % Freezing		Pre	Stim	Post		Pre	Stim	Post
5.46111	2.67778		7.05556	14.8583		39.75	68.6	39.6		16.1361	26.2139	11.05
12.6833	8.32778		14.7444	9.98889		32	59.1	34		20.4528	20.8667	20.7583
11.7056	5.19444		24.8472	10.0694		33.4	53.3	31.1		17.7139	14.0361	18.35
16.6111	13.3722		4.98056	5.54722		12.66	58.15	14.7		19.6111	18.3333	17.3333
13.3222	8.86667		7.66667	19.5556		24.86	59.03	20.57		57.1667	32.6667	18.1667
17.1222	17.8667		21.2778	5.33333						23.3889	20.3333	19.6667
8.45	11.0722		17.8889	22.1111		*Each row here for 3f one mouse's % freezing either pre, during optogenetic stim, or post				44.7222	2	19.8333
21.9667	9.05
19.9278	15.7111		*Each row for 3d is one mouse's % freezing to each of the cues							*Each row for 3g is one mouse's % freezing either pre, during optogenetic stim, or post
6.24444	3.35
*Each row for 3c is one mouse's % freezing to each of the cues

## Sheet: Figure 4
Fig 4c			Fig 4d			Fig 4e
X0	Y0		X0	Y0		X0	Y0
31.4683	24.6647		2110.2	1397.66		49204.1	59872.1
30.2544	26.289		1159.67	1458.02		46517.1	57620.6
33.2612	24.6256		719.027	1096.11		49200.5	53252.6
34.9102	29.3507		725.809	819.695		49596.1	51431.3
25.2973			2432.91			55803.3
38.043			1185.32			59654.6
38.0726			475.986			50851
*Each value for 4c is the average %cFos+/tdTomato+ for each mouse
			*Each value for 4d is the average tdTomato+ cells/mm^3 for each mouse
						*Each value for 4e is the average cFos+ cells/mm^3

## Sheet: Figure 5
Fig 5c				Figure 5d														Fig 5e			Fig 5f			Fig 5g
	tamoxifen	no tamoxifen		Frequency (Hz)	No Stim	No Stim	No Stim	No Stim	No Stim	No Stim	Stim	Stim	Stim	Stim	Stim	Stim		Post no stim	Post stim		Post no stim	Post stim		Post no stim	Post stim
0-14 ms post-pulse	4	0		0.732422	1.26752e-05	1.07e-05	1.61e-05	1.20818e-05	3.61702e-06	9.38545e-05	1.04e-05	2.77e-05	6.4235e-05	1.19937e-05	4.81941e-06	0.00016476		0.0398347	-56.9232		-51.9809	274.999		273.678	-30.9369
14-50 ms post-pulse	47	0		0.976563	1.42895e-05	1.28e-05	2.01221e-05	1.01822e-05	3.15043e-06	8.0095e-05	1.21e-05	3.64e-05	9.20584e-05	1.14102e-05	4.04415e-06	0.000144582		-34.9741	-82.6924		-52.362	499.998		-40.4869	-15.5234
50-100 ms Response	1	0		1.2207	1.3662e-05	1.29e-05	1.89033e-05	9.3803e-06	2.6822e-06	6.99652e-05	1.16e-05	3.72e-05	6.81778e-05	9.47304e-06	3.45146e-06	0.000128731		-72.6387	-71.8751		-66.6534	24.9995		-15.4056	21.2909
No Response	43	79		1.46484	1.24251e-05	1.13e-05	1.56506e-05	8.23912e-06	2.45224e-06	7.09285e-05	1.05e-05	3.45e-05	5.11908e-05	7.11717e-06	2.97057e-06	0.000120262		0.039835	-75.0001		52.8386	-31.8184		-59.2774	164.59
Suppression	1	0		1.70898	1.07809e-05	9.38e-06	1.22943e-05	6.7035e-06	2.48603e-06	6.93672e-05	1e-05	3e-05	5.0062e-05	5.0488e-06	2.5453e-06	9.90065e-05		-56.2326	-42.8574		-78.7415	105.882		-5.90573	44.777
*Each value for 5c is the number of neurons from the recordings with each response type				1.95312	9.85784e-06	8e-06	1.01613e-05	5.17294e-06	2.33166e-06	5.92873e-05	9.1e-06	2.51e-05	7.1068e-05	4.00616e-06	2.41043e-06	8.4339e-05		-87.6874	-67.5001		39.422	4.08124		-13.992	-7.67116
				2.19727	8.73529e-06	7.07e-06	1.09721e-05	4.30511e-06	2.12271e-06	4.44662e-05	8.15e-06	1.94e-05	4.53286e-05	3.12975e-06	2.34402e-06	7.17826e-05		40.681	-0.00037		51.5755	-65.7144		1.11125	37.4994
				2.44141	8.05196e-06	6.2e-06	1.0035e-05	3.34726e-06	1.90019e-06	3.82351e-05	7.45e-06	1.63e-05	2.84132e-05	2.84966e-06	2.0348e-06	5.6985e-05		20.0298	521.273		20.0478	-21.2124		-20.5677	-12.3552
				2.68555	7.55573e-06	5.48e-06	7.72888e-06	2.54908e-06	1.54813e-06	2.87187e-05	6.46e-06	1.42e-05	2.77925e-05	2.37669e-06	1.70055e-06	5.04967e-05		-59.9901	599.824		3.3745	63.6358		53.0731	-5.88225
				2.92969	7.40863e-06	4.92e-06	6.75858e-06	2.07899e-06	1.34469e-06	2.0166e-05	5.79e-06	1.27e-05	4.09644e-05	1.92114e-06	1.5157e-06	4.0678e-05		63.5626	331.566		-65.9006	459.86		3.76901	4.62923
				3.17383	7.22953e-06	4.36e-06	5.56435e-06	1.75819e-06	1.19878e-06	1.70513e-05	5.36e-06	1.05e-05	2.76149e-05	1.59881e-06	1.3731e-06	2.91114e-05		-22.2029	217.69		-53.8347	441.531		17.1881	30.6795
				3.41797	6.79856e-06	4e-06	4.66233e-06	1.52381e-06	1.1082e-06	2.02042e-05	4.75e-06	8.9e-06	1.36046e-05	1.35541e-06	1.31729e-06	2.5285e-05		1.77966	285.727		6.20284	125.573		-13.8249	18.4773
				3.66211	6.47219e-06	3.86e-06	4.54253e-06	1.49437e-06	9.5329e-07	1.99134e-05	4.45e-06	7.93e-06	1.29352e-05	1.21763e-06	1.24653e-06	2.431e-05		66.9851	-29.1489		-20.4348	143.748		-3.89713	-2.2226
				3.90625	6.30171e-06	3.41e-06	3.90648e-06	1.21125e-06	8.2979e-07	1.67252e-05	4.43e-06	7.44e-06	2.52487e-05	1.04449e-06	1.1174e-06	2.11687e-05		91.6906	21.7195		-74.5035	240.299		219.062	-24.1336
				4.15039	5.79834e-06	2.93e-06	3.58435e-06	9.76606e-07	8.07571e-07	1.32536e-05	4.03e-06	6.5e-06	2.06001e-05	8.6591e-07	1.02559e-06	1.85508e-05		66.6875	-37.5101		-81.6281	529.356		548.094	-43.215
				4.39453	5.40213e-06	2.67e-06	3.10817e-06	8.75593e-07	7.54354e-07	1.0019e-05	3.61e-06	5.54e-06	9.34031e-06	8.41512e-07	1.02056e-06	1.58704e-05		100.025	-11.1254		47.0539	14.8817		-57.978	19.9582
				4.63867	5.10822e-06	2.57e-06	2.60134e-06	8.45209e-07	7.05474e-07	7.85587e-06	3.45e-06	5.03e-06	9.05255e-06	6.82095e-07	9.54648e-07	1.34789e-05		-30.7606	-71.1158		28.4971	21.7654		-18.1832	-19.1054
				4.88281	5.01802e-06	2.58e-06	2.18544e-06	7.55984e-07	6.68345e-07	8.22767e-06	3.68e-06	4.95e-06	1.63213e-05	6.12863e-07	8.77461e-07	1.23216e-05		34.4254	-24.9869		-2.73577	33.6814		-22.9245	0.551695
				5.12695	5.06419e-06	2.38e-06	1.90863e-06	5.71707e-07	5.96341e-07	7.44453e-06	3.31e-06	4.54e-06	1.44026e-05	5.53954e-07	8.91384e-07	1.00283e-05		-13.8354	-0.0161		4.10782	158.887		-12.0004	-17.4373
				5.37109	4.63442e-06	2.13e-06	1.94421e-06	4.83862e-07	6.0155e-07	6.95869e-06	2.88e-06	3.96e-06	6.05793e-06	4.11293e-07	8.68697e-07	8.07597e-06		468.492	-43.7128		7.52514	-3.71467		119.435	-38.8273
				5.61523	4.11701e-06	2e-06	1.81629e-06	4.28612e-07	5.48295e-07	5.84403e-06	2.68e-06	3.42e-06	5.09468e-06	3.40277e-07	8.18988e-07	7.74565e-06		-43.3415	18.0455		-84.9991	399.978		10.7755	25.5213
				5.85938	3.87293e-06	1.96e-06	1.3157e-06	3.51824e-07	5.13949e-07	4.76277e-06	2.76e-06	3.33e-06	9.5481e-06	3.12297e-07	7.72805e-07	6.43154e-06		66.6875	2.84058		-79.8896	-67.8471		-2.16815	1.40702
				6.10352	3.61799e-06	1.82e-06	1.20797e-06	3.08069e-07	5.15365e-07	4.73493e-06	2.78e-06	3.1e-06	1.0723e-05	3.04842e-07	7.28827e-07	5.51434e-06		68.2792	-60.5029		-92.1207	-17.987		16.6359	-10.7994
				6.34766	3.43042e-06	1.69e-06	1.20593e-06	2.80358e-07	5.10897e-07	3.75594e-06	2.49e-06	2.83e-06	3.97186e-06	2.71787e-07	6.97836e-07	5.039e-06		43.5491	-68.3347		-59.3726	56.1552		-8.08793	-4.59894
				6.5918	3.37378e-06	1.55e-06	1.18389e-06	2.72773e-07	4.87425e-07	2.9389e-06	2.36e-06	2.62e-06	3.28576e-06	2.40899e-07	6.83533e-07	4.51605e-06		25.0074	-33.3363		448.896	-82.5817		11.8696	3.3159
				6.83594	3.10232e-06	1.4e-06	9.93351e-07	2.42928e-07	4.69553e-07	2.4658e-06	2.27e-06	2.47e-06	6.01879e-06	2.13518e-07	6.51597e-07	4.68104e-06		108.346	-68.0014		-89.9154	-70.3318		52.7835	-27.5622
				7.08008	2.85636e-06	1.38e-06	8.81489e-07	1.9487e-07	4.45342e-07	2.32719e-06	2.13e-06	2.33e-06	7.76945e-06	1.91321e-07	6.32226e-07	4.43328e-06		38.8971	-85.0007		-52.3781	72.7287		-16.3956	-16.046
				7.32422	2.63706e-06	1.4e-06	8.43674e-07	1.70577e-07	4.34211e-07	2.50423e-06	1.89e-06	2.07e-06	3.3546e-06	1.60503e-07	6.12898e-07	3.45324e-06		-71.7674	275.014		-88.5051	695.528		112.101	-55.0618
				7.56836	2.54306e-06	1.34e-06	7.90732e-07	1.64713e-07	4.11089e-07	2.442e-06	1.89e-06	1.96e-06	2.95991e-06	1.55099e-07	5.92736e-07	2.68343e-06		-6.28129	3.41293		-34.3711	-37.5266		-30.3916	49.2979
				7.8125	2.46798e-06	1.18e-06	7.45362e-07	1.48962e-07	3.92449e-07	2.12701e-06	1.81e-06	1.93e-06	4.54516e-06	1.46761e-07	5.70363e-07	2.33796e-06		20.9369	109.451		-95.3779	866.967		139.017	-67.9472
				8.05664	2.4349e-06	1.11e-06	6.31437e-07	1.3757e-07	3.77087e-07	1.93332e-06	1.72e-06	1.9e-06	6.18072e-06	1.36785e-07	5.50111e-07	2.18617e-06		-10.0087	85.1921		2.86321	-9.09494		106.757	-43.8578
				8.30078	2.21315e-06	1.11e-06	5.39479e-07	1.28608e-07	3.77307e-07	1.66039e-06	1.54e-06	1.63e-06	2.47582e-06	1.23154e-07	5.32411e-07	2.14029e-06		-38.1928	68.0062		-33.4107	-20.3557		-8.58972	9.70834
				8.54492	1.97323e-06	1.07e-06	5.59977e-07	1.23999e-07	3.69487e-07	1.53844e-06	1.51e-06	1.45e-06	2.06737e-06	1.1146e-07	4.75442e-07	2.20804e-06		-34.0939	104.69		-43.5261	24.8656		257.891	-64.3777
				8.78906	1.81992e-06	9.67e-07	5.5301e-07	1.20849e-07	3.60843e-07	1.3151e-06	1.47e-06	1.46e-06	3.02553e-06	1.00708e-07	4.44571e-07	2.14972e-06		-78.2759	53.4303		-91.2289	66.6729		74.9955	-42.8786
				9.0332	1.80832e-06	8.75e-07	5.03045e-07	1.15681e-07	3.62965e-07	1.24359e-06	1.41e-06	1.49e-06	4.65669e-06	9.2673e-08	4.40931e-07	1.74963e-06		-16.191	14.296		-88.2709	8.50403		171.778	-57.4255
				9.27734	1.74326e-06	8.35e-07	4.74571e-07	1.03616e-07	3.47299e-07	1.32376e-06	1.25e-06	1.29e-06	2.15494e-06	9.08502e-08	3.99338e-07	1.48449e-06		-44.8613	3.0998		-45.6193	88.4368		43.6692	-60.9747
				9.52148	1.59812e-06	8.24e-07	4.38176e-07	9.39147e-08	3.12828e-07	1.27599e-06	1.17e-06	1.17e-06	1.44871e-06	8.9523e-08	3.93465e-07	1.59332e-06		-25.9188	-0.547		-78.0401	-5.77856		-0.789981	5.68331
				9.76562	1.50418e-06	7.92e-07	4.09469e-07	8.78463e-08	2.81035e-07	1.09877e-06	1.24e-06	1.16e-06	2.11739e-06	8.18109e-08	3.83545e-07	1.31643e-06					-90.1172	186.285		25.4991	14.6301
				10.0098	1.43115e-06	7.28e-07	3.86698e-07	7.66261e-08	2.77373e-07	1.08262e-06	1.28e-06	1.21e-06	3.89914e-06	7.85738e-08	3.38884e-07	1.25267e-06		*Each row is a set of paired values for a neuron. Each value is %change (X0/X+900)			-69.381	145.699		28.8282	37.7103
				10.2539	1.32886e-06	6.91e-07	3.68563e-07	7.17463e-08	2.71608e-07	8.92042e-07	1.1e-06	1.05e-06	1.97388e-06	7.46127e-08	3.16077e-07	1.22541e-06					-12.5631	8.27768		-20.6897	11.9181
				10.498	1.20108e-06	6.71e-07	3.25942e-07	7.18679e-08	2.68918e-07	8.13049e-07	1e-06	9.41e-07	1.3134e-06	7.11099e-08	2.93859e-07	9.83609e-07								11.1429	15.1163
				10.7422	1.17853e-06	6.46e-07	3.13444e-07	7.00351e-08	2.44059e-07	7.19582e-07	9.71e-07	9.18e-07	1.70328e-06	7.25177e-08	2.82176e-07	8.12573e-07					*Each row is a set of paired values for a neuron. Each value is %change (X0/X+900)			-43.5869	3.65319
				10.9863	1.16607e-06	6.02e-07	3.1902e-07	6.75854e-08	2.2827e-07	8.26228e-07	9.99e-07	9.36e-07	3.09411e-06	7.31135e-08	2.70416e-07	9.10499e-07								-71.2806	90.0661
				11.2305	1.10956e-06	5.99e-07	2.92563e-07	6.42638e-08	2.07121e-07	8.45052e-07	9.32e-07	8.17e-07	1.56898e-06	6.78814e-08	2.55754e-07	8.34998e-07								28.1597	-7.93449
				11.4746	1.08567e-06	6.08e-07	2.8744e-07	6.12738e-08	1.96295e-07	7.17091e-07	8.75e-07	7.66e-07	9.70691e-07	6.2936e-08	2.41604e-07	7.27004e-07								21.1401	-9.47676
				11.7188	1.05179e-06	5.85e-07	2.70052e-07	5.97632e-08	1.96722e-07	6.66243e-07	8.43e-07	7.58e-07	1.19045e-06	6.16262e-08	2.22356e-07	6.68662e-07								23.7822	155.919
				11.9629	9.92499e-07	5.25e-07	2.53095e-07	5.69391e-08	1.86012e-07	6.20373e-07	8.43e-07	7.82e-07	2.53326e-06	5.97643e-08	2.07208e-07	6.23529e-07								28.0753	-1.90555
				12.207	9.00993e-07	4.64e-07	2.45591e-07	5.65446e-08	1.60918e-07	5.33424e-07	7.58e-07	7.03e-07	1.48044e-06	5.76906e-08	2.02289e-07	5.81021e-07								-16.4776	21.095
				12.4512	8.50466e-07	4.55e-07	2.33932e-07	5.6043e-08	1.67272e-07	4.95825e-07	7.15e-07	6.54e-07	7.88334e-07	5.73586e-08	2.03056e-07	5.63648e-07								-61.5922	-19.1942
				12.6953	8.12124e-07	4.64e-07	2.19124e-07	5.37686e-08	1.62971e-07	4.54368e-07	7.13e-07	6.64e-07	9.12706e-07	5.49028e-08	1.82469e-07	5.23595e-07								61.5083	-26.9015
				12.9395	7.71267e-07	4.7e-07	2.14969e-07	5.25228e-08	1.57912e-07	5.20479e-07	7.27e-07	6.96e-07	1.8772e-06	5.43457e-08	1.77837e-07	5.22971e-07								12.5551	26.1227
				13.1836	7.38061e-07	4.5e-07	2.00735e-07	5.17468e-08	1.52208e-07	5.03723e-07	6.61e-07	6.51e-07	1.29532e-06	5.30881e-08	1.6789e-07	4.82941e-07								34.0563	-1.72536
				13.4277	6.97373e-07	4.21e-07	1.86206e-07	5.13319e-08	1.39159e-07	4.54288e-07	5.93e-07	5.9e-07	7.15911e-07	5.20343e-08	1.63661e-07	4.00981e-07								45.3565	-17.9169
				13.6719	6.57512e-07	4.14e-07	1.83507e-07	4.88268e-08	1.3619e-07	3.91769e-07	5.8e-07	5.86e-07	7.19585e-07	5.2692e-08	1.6062e-07	3.72485e-07								-23.2109	1.16555
				13.916	6.54593e-07	3.99e-07	1.78522e-07	4.67621e-08	1.29215e-07	3.85144e-07	6.19e-07	5.98e-07	1.46275e-06	5.15781e-08	1.50128e-07	3.61269e-07								7.40389	3.82085
				14.1602	6.66601e-07	3.78e-07	1.67363e-07	4.84193e-08	1.32e-07	3.57624e-07	5.67e-07	5.63e-07	1.21889e-06	5.16439e-08	1.38564e-07	3.37122e-07								4.81549	-10.2914
				14.4043	6.53845e-07	3.71e-07	1.59909e-07	4.72427e-08	1.22485e-07	3.42246e-07	5.04e-07	5.11e-07	6.07958e-07	5.10944e-08	1.33547e-07	3.32413e-07								32.4942	-7.86193
				14.6484	6.28113e-07	3.76e-07	1.55171e-07	4.81201e-08	1.13467e-07	3.39296e-07	5e-07	5.17e-07	5.60965e-07	5.12365e-08	1.27078e-07	2.88753e-07								30.1918	-18.9199
				14.8926	5.91931e-07	3.73e-07	1.42922e-07	4.76067e-08	1.14416e-07	3.15912e-07	5.1e-07	5.44e-07	1.1951e-06	4.92187e-08	1.19306e-07	2.76276e-07								-38.9734	23.3953
				15.1367	5.63531e-07	3.55e-07	1.30603e-07	4.66141e-08	1.06032e-07	3.12544e-07	4.99e-07	5.08e-07	1.14263e-06	4.7065e-08	1.15596e-07	2.77684e-07								50.0077	-33.9294
				15.3809	5.57098e-07	3.38e-07	1.29732e-07	4.50988e-08	9.88858e-08	3.48087e-07	4.55e-07	4.45e-07	5.5713e-07	4.6302e-08	1.1643e-07	2.58668e-07								-54.462	339.21
				15.625	5.36088e-07	3.21e-07	1.28094e-07	4.36456e-08	9.56524e-08	3.57473e-07	4.47e-07	4.25e-07	5.14959e-07	4.59487e-08	1.12007e-07	2.52348e-07								7.69782	-19.483
				15.8691	5.14741e-07	3.12e-07	1.26071e-07	4.33714e-08	9.37999e-08	3.11999e-07	4.55e-07	4.47e-07	9.38778e-07	4.50702e-08	1.11501e-07	2.82233e-07								-4.16176	57.1409
				16.1133	4.95644e-07	3.08e-07	1.18512e-07	4.27809e-08	9.04294e-08	2.67083e-07	4.48e-07	4.45e-07	9.88758e-07	4.48506e-08	1.05497e-07	2.41544e-07								-34.2624	-63.6262
				16.3574	4.77128e-07	3.04e-07	1.21787e-07	4.27818e-08	8.98982e-08	2.77179e-07	4.07e-07	4.13e-07	4.60681e-07	4.34823e-08	9.53987e-08	2.29135e-07								5.00537	-73.5453
				16.6016	4.56295e-07	3.02e-07	1.16981e-07	4.39537e-08	8.34348e-08	2.93874e-07	3.87e-07	4.01e-07	4.26113e-07	4.30138e-08	9.6901e-08	2.2986e-07								-32.9158	512.492
				16.8457	4.41201e-07	2.83e-07	1.10266e-07	4.15613e-08	8.0757e-08	2.87491e-07	3.99e-07	4.14e-07	7.73271e-07	4.24031e-08	9.56708e-08	2.24933e-07								-69.005	182.463
				17.0898	4.33766e-07	2.8e-07	1.0208e-07	4.04091e-08	7.64276e-08	2.69547e-07	3.95e-07	4.09e-07	9.02704e-07	4.16109e-08	8.78938e-08	2.22613e-07								63.1662	-8.06566
				17.334	4.29089e-07	2.82e-07	9.87387e-08	3.9831e-08	7.4895e-08	2.41226e-07	3.51e-07	3.69e-07	3.80827e-07	4.20221e-08	8.45433e-08	2.25947e-07								-4.34179	12.3394
				17.5781	3.96995e-07	2.74e-07	9.39238e-08	3.99627e-08	7.22688e-08	2.16632e-07	3.36e-07	3.52e-07	3.43861e-07	4.08417e-08	8.40598e-08	1.99964e-07								-44.5593	71.5706
				17.8223	3.90703e-07	2.65e-07	8.5418e-08	4.00489e-08	7.20727e-08	1.93563e-07	3.4e-07	3.51e-07	6.21742e-07	3.94006e-08	7.93711e-08	1.93686e-07								-53.3635	177.681
				18.0664	3.75959e-07	2.52e-07	8.65461e-08	3.91677e-08	6.68233e-08	1.7911e-07	3.48e-07	3.59e-07	8.28964e-07	3.85785e-08	7.67705e-08	2.03038e-07								-25.9432	-62.3229
				18.3105	3.62096e-07	2.43e-07	8.4565e-08	4.04108e-08	6.64982e-08	1.81834e-07	3.07e-07	3.29e-07	3.70426e-07	3.80059e-08	7.15901e-08	1.84741e-07								-7.46726	-25.9761
				18.5547	3.51997e-07	2.42e-07	7.93301e-08	4.09331e-08	6.56033e-08	1.92141e-07	2.9e-07	3.15e-07	2.89265e-07	3.76514e-08	7.26522e-08	1.67612e-07								51.6293	-19.9129
				18.7988	3.3953e-07	2.41e-07	7.75894e-08	3.90808e-08	6.38331e-08	1.7914e-07	2.95e-07	3.13e-07	4.79688e-07	3.81238e-08	7.06192e-08	1.71375e-07								-63.8439	-63.6307
				19.043	3.33444e-07	2.38e-07	8.14578e-08	3.74802e-08	5.99391e-08	1.67762e-07	3.12e-07	3.32e-07	7.0702e-07	3.87442e-08	6.66178e-08	1.71057e-07								-18.6573	-25.0337
				19.2871	3.39369e-07	2.27e-07	8.28121e-08	3.71543e-08	5.93546e-08	1.69047e-07	2.81e-07	2.99e-07	3.31158e-07	3.67148e-08	6.48186e-08	1.7228e-07								-6.47466	-28.926
				19.5312	3.24811e-07	2.17e-07	7.45844e-08	3.66826e-08	6.12689e-08	1.72819e-07	2.77e-07	2.85e-07	2.50978e-07	3.56909e-08	6.70583e-08	1.60268e-07								-24.457	30.5865
				19.7754	3.09378e-07	2.17e-07	6.95931e-08	3.57752e-08	5.94966e-08	1.54875e-07	2.78e-07	2.78e-07	3.67298e-07	3.6405e-08	6.53267e-08	1.56043e-07								-0.06464	-39.7531
				20.0195	3.06223e-07	2.18e-07	6.78799e-08	3.59372e-08	5.66965e-08	1.46974e-07	2.86e-07	2.83e-07	6.83385e-07	3.76761e-08	6.00399e-08	1.5419e-07
				20.2637	2.98937e-07	2.16e-07	6.37486e-08	3.81111e-08	5.25896e-08	1.5178e-07	2.57e-07	2.7e-07	3.23321e-07	3.56622e-08	5.70059e-08	1.37951e-07								*Each row is a set of paired values for a neuron. Each value is %change (X0/X+900)
				20.5078	2.95661e-07	2.13e-07	6.10374e-08	3.66722e-08	5.08724e-08	1.49542e-07	2.45e-07	2.65e-07	2.28938e-07	3.55607e-08	5.5952e-08	1.28321e-07
				20.752	2.89678e-07	2.03e-07	6.08238e-08	3.52301e-08	5.34645e-08	1.52919e-07	2.43e-07	2.66e-07	3.22558e-07	3.67046e-08	5.59549e-08	1.31043e-07
				20.9961	2.75626e-07	1.93e-07	6.0238e-08	3.51648e-08	5.24818e-08	1.48793e-07	2.53e-07	2.76e-07	5.65853e-07	3.65939e-08	5.46808e-08	1.39132e-07
				*each column is the power in mV^2/Hz for one mouse

## Sheet: Figure 6
Fig 6c				Fig 6d			Fig 6e												Fig 6f			Fig 6g			Fig 6h
	tamoxifen	no tamoxifen		tamoxifen	no tamoxifen		Frequency (Hz)	no laser	no laser	no laser	no laser	no laser	inhibition	inhibition	inhibition	inhibition	inhibition		No Laser During	Inhibition During		No Laser During	Inhibition During		No Laser During	Inhibition During
No Response	20	178		-24.1566	-8.9744		0.732422	1.72549e-06	3.89227e-06	0.000998	1.3556e-06	1.13096e-05	3.22266e-06	4.50723e-06	0.00076	9.138e-06	3.47942e-05		70.6247	75.0943		19.7604	0.145198		-64.2838	150.012
Activated	12	59		31.4331	-1.21397		0.976563	1.65319e-06	3.266e-06	0.00079	1.3103e-06	1.19353e-05	3.18097e-06	4.65658e-06	0.000618	6.7238e-06	3.80924e-05		76.0256	9.91149		-33.253	54.7005		-13.3986	12.1295
Inhibition	26	41		13.0206	0.787066		1.2207	1.59191e-06	2.6382e-06	0.000578	1.2065e-06	1.18684e-05	2.68159e-06	4.66597e-06	0.000444	5.3292e-06	3.38264e-05		50.1401	98.0668		33.7861	-45.1877		-38.5175	74.3386
*Each value for 6c is the number of neurons from the recordings with each response type				18.9299	38.3409		1.46484	1.38748e-06	2.18742e-06	0.000412	1.0298e-06	1.03579e-05	2.16476e-06	4.53431e-06	0.000332	4.2916e-06	2.80129e-05		85.3855	160.814		81.461	-15.902		-1.62664	-2.76817
				13.9264	-7.68922		1.70898	1.20823e-06	1.84979e-06	0.000282	8.8299e-07	8.67136e-06	1.75327e-06	3.90866e-06	0.000257	3.6407e-06	2.15587e-05		77.1273	-19.8153		31.6078	0.460911		-35.1581	-67.9985
				-4.81452	-0.7043		1.95312	1.01876e-06	1.60384e-06	0.000208	7.7523e-07	7.51176e-06	1.44453e-06	2.70719e-06	0.000195	3.2163e-06	1.64811e-05		17.8909	64.3572		159.937	49.3783		-2.09842	-3.72548
				-2.84818	-2.55285		2.19727	8.48415e-07	1.38299e-06	0.000173	7.1238e-07	7.05814e-06	1.1635e-06	1.9932e-06	0.000134	2.8477e-06	1.38411e-05		30.9114	-20.5717		192.435	48.2425		-68.8295	-12.496
				-5.65332	0.270094		2.44141	7.25918e-07	1.15038e-06	0.000132	6.8166e-07	5.8824e-06	1.00781e-06	1.58002e-06	9.86e-05	2.429e-06	1.0443e-05		-9.03993	16.6679		289.355	-15.8676		-9.04867	-64.7536
				5.35966	-0.3745		2.68555	6.06071e-07	9.31519e-07	0.000109	5.9439e-07	4.79663e-06	8.66348e-07	1.3918e-06	8.25e-05	2.1619e-06	8.94657e-06		85.0345	-5.93714		126.753	-23.1622		-83.3324	-24.9966
				-5.49563	0.829731		2.92969	5.31409e-07	7.87212e-07	8e-05	5.1477e-07	4.39535e-06	7.19713e-07	1.28602e-06	6.99e-05	2.1259e-06	8.90417e-06		64.5949	48.0668		110.376	27.2145		-47.1533	60.3688
				-4.76501	-3.33196		3.17383	4.69582e-07	7.54529e-07	6.07e-05	4.6222e-07	3.87848e-06	6.10275e-07	1.14133e-06	5.44e-05	1.7796e-06	7.73718e-06		83.9228	-20.4131		-2.43184	2.48829		9.0967	-62.4983
				-5.28874	0.814294		3.41797	4.32624e-07	6.78102e-07	4.87e-05	4.8063e-07	3.08477e-06	5.57787e-07	1.02061e-06	4.31e-05	1.4546e-06	6.04906e-06		-12.3475	3.71241		-13.8914	13.9101		-12.4954	-77.1418
				-1.76353	1.65562		3.66211	4.20678e-07	6.0101e-07	3.84e-05	5.7217e-07	2.52831e-06	5.30301e-07	9.27727e-07	3.72e-05	1.152e-06	5.54568e-06		5.66837	-24.8595		69.7815	7.60977		-37.4543	-58.9628
				2.16429	-5.50525		3.90625	3.11019e-07	5.44551e-07	3.16e-05	4.3081e-07	2.65239e-06	3.96317e-07	7.87785e-07	3.09e-05	1.0568e-06	5.50283e-06		-23.7247	-21.8163		47.7441	27.6244		-59.9979	42.8637
				-10.5568	4.90121		4.15039	2.5955e-07	4.77447e-07	2.4e-05	3.6125e-07	2.50008e-06	3.14988e-07	6.45108e-07	2.39e-05	9.7017e-07	4.5701e-06		-34.6263	5.9479		24.7092	53.8068		-55.2215	116.01
				3.64639	-1.12969		4.39453	2.45424e-07	4.28474e-07	2.34e-05	3.3947e-07	2.21341e-06	2.86567e-07	5.56617e-07	2.08e-05	7.9901e-07	3.5104e-06		-29.9586	34.468		465.426	-53.9258		-94.5575	50.0069
				10.3872	-9.86707		4.63867	2.15991e-07	3.76883e-07	2.1e-05	3.0154e-07	2.08173e-06	2.62331e-07	5.33307e-07	1.95e-05	6.957e-07	3.24914e-06		16.8419	-2.60444		-24.9945	-26.0895		-60.1293	-49.4106
				-10.0027	2.09292		4.88281	1.94185e-07	3.24898e-07	1.81e-05	2.8683e-07	1.91317e-06	2.32587e-07	4.79011e-07	1.71e-05	6.5718e-07	3.20906e-06		-53.0084	9.77779		148.237	-35.4356		66.6755	-39.9972
				-8.30721	12.6885		5.12695	1.72419e-07	2.85703e-07	1.59e-05	2.8241e-07	1.74163e-06	2.07215e-07	4.03785e-07	1.43e-05	5.9002e-07	2.84757e-06		-13.809	10.7785		0.763261	-5.75947		-80.7682	151.863
				-4.46025	-6.39625		5.37109	1.46639e-07	2.69256e-07	1.4e-05	2.6668e-07	1.41811e-06	1.86998e-07	3.71475e-07	1.31e-05	5.3594e-07	2.59368e-06		30.9376	-29.5395		231.486	-32.387		-1.97821	78.1134
				15.3545	1.21962		5.61523	1.35905e-07	2.56607e-07	1.25e-05	2.5478e-07	1.38029e-06	1.81535e-07	3.26413e-07	1.21e-05	4.8273e-07	2.0226e-06		4.55316	18.992		58.5168	2.49024		-5.93467	45.7089
				5.41242	-0.16377		5.85938	1.24318e-07	2.31321e-07	1.08e-05	2.4507e-07	1.22789e-06	1.67497e-07	2.79913e-07	1e-05	4.3788e-07	1.88309e-06		1.63371	-15.0686		350.033	-66.6675		-62.3129	711.716
				-18.4429	8.409		6.10352	1.15696e-07	2.06268e-07	9.7e-06	2.2903e-07	1.16506e-06	1.5514e-07	2.55876e-07	8.22e-06	3.8633e-07	1.73734e-06		30.8419	-22.0548		70.3828	-16.5239		0.33647	56.8498
				-15.977	6.7547		6.34766	1.06567e-07	2.00629e-07	8.41e-06	2.2552e-07	1.07655e-06	1.46659e-07	2.34221e-07	7.22e-06	3.6465e-07	1.49155e-06		18.9951	-16.7618		515.974	-83.3338		-8.28075	72.4674
				7.61314	7.25425		6.5918	9.5107e-08	1.91413e-07	7.16e-06	2.1656e-07	9.14681e-07	1.32896e-07	2.05598e-07	6.58e-06	3.4369e-07	1.39136e-06		26.9934	1587.46		42.0558	-57.3345		-4.30728	34.6728
				20.4046	3.53146		6.83594	9.05691e-08	1.76761e-07	5.75e-06	2.0147e-07	7.94437e-07	1.23318e-07	1.90588e-07	5.83e-06	3.1607e-07	1.33796e-06		800.066	-0.00262		57.9063	-98.4		-56.9398	3.22333
				-49.0383	4.96019		7.08008	9.12111e-08	1.72804e-07	5.14e-06	1.9477e-07	7.29715e-07	1.2017e-07	1.83435e-07	5.03e-06	2.9087e-07	1.05997e-06		1954.99	-92.8573					-54.4593	-1.17885
				-27.772	21.1056		7.32422	8.37328e-08	1.6508e-07	5.11e-06	2.0626e-07	6.72835e-07	1.13483e-07	1.66739e-07	4.57e-06	2.8157e-07	8.42777e-07		184.504	19.9968		*Each row is a set of paired values for a neuron. Each value is %change (X0/X+900)			-52.9619	-25.0655
				-6.85564	-1.56766		7.56836	7.53843e-08	1.59032e-07	4.57e-06	1.8321e-07	6.52302e-07	1.01789e-07	1.5538e-07	3.96e-06	2.6274e-07	8.25277e-07		158.054	-40.9106					-44.9693	-26.1802
				-21.043	-0.39294		7.8125	6.89387e-08	1.5162e-07	3.62e-06	1.6599e-07	6.31572e-07	9.56916e-08	1.49089e-07	3.32e-06	2.6053e-07	9.09828e-07		147.268	-70.9685					-58.5711	-3.41867
				-69.1667	3.59232		8.05664	6.46568e-08	1.45445e-07	2.95e-06	1.5327e-07	5.63951e-07	8.37124e-08	1.45119e-07	2.97e-06	2.55e-07	8.06808e-07		14.9074	122.11					-34.5889	-28.8204
				-5.85319	2.33523		8.30078	6.17214e-08	1.34387e-07	2.98e-06	1.4824e-07	5.15404e-07	7.99402e-08	1.33729e-07	2.77e-06	2.3851e-07	6.94201e-07		11.1192	-87.5003					-43.0991	17.881
				0.337295	-1.75149		8.54492	5.56853e-08	1.27436e-07	2.65e-06	1.4323e-07	4.96103e-07	7.51471e-08	1.2109e-07	2.5e-06	2.3183e-07	6.42935e-07								-59.5916	18.9161
				-0.75696	0.021823		8.78906	5.43536e-08	1.24698e-07	2.35e-06	1.3638e-07	4.69221e-07	7.01187e-08	1.17088e-07	2.24e-06	2.2758e-07	5.71726e-07		*Each row is a set of paired values for a neuron. Each value is %change (X0/X+900)						-55.5624	-8.68723
				2.55954	-7.00889		9.0332	5.12215e-08	1.14637e-07	2.2e-06	1.3652e-07	4.37846e-07	6.31577e-08	1.13997e-07	2.14e-06	2.1562e-07	5.17127e-07								-19.567	-31.8698
				-7.58898	-0.46837		9.27734	4.75509e-08	1.01919e-07	2.04e-06	1.3577e-07	4.24342e-07	6.0489e-08	1.10242e-07	1.95e-06	1.9486e-07	4.91555e-07								-53.7635	-23.0574
				-14.3348	1.36873		9.52148	4.69584e-08	9.79234e-08	2.14e-06	1.2806e-07	3.9463e-07	5.69344e-08	1.06543e-07	1.9e-06	1.9295e-07	4.31201e-07								275.041	-93.4248
				-15.4963	2.74278		9.76562	4.5052e-08	9.82629e-08	2.08e-06	1.2033e-07	3.53601e-07	5.63235e-08	9.95999e-08	1.89e-06	1.9722e-07	3.84056e-07								-70.0535	-20.6638
				-15.2055	16.9422		10.0098	4.19673e-08	9.28082e-08	1.78e-06	1.1539e-07	3.37545e-07	5.33422e-08	9.23876e-08	1.63e-06	1.9017e-07	3.99664e-07								22.5715	-64.1952
				-44.3203	-2.35363		10.2539	4.1615e-08	8.90339e-08	1.53e-06	1.1278e-07	3.25162e-07	4.92309e-08	8.85895e-08	1.48e-06	1.7742e-07	3.48982e-07								-59.4276	13.2996
				-13.03	-0.53189		10.498	3.82573e-08	8.50699e-08	1.33e-06	1.083e-07	3.06619e-07	4.86117e-08	8.50069e-08	1.46e-06	1.6661e-07	3.14444e-07								-69.7068	-30.3964
				-54.0101	31.6039		10.7422	3.59986e-08	8.1955e-08	1.19e-06	1.0218e-07	2.78956e-07	4.67578e-08	8.63772e-08	1.35e-06	1.6795e-07	2.93451e-07								-76.168	-10.2461
				-7.5405	5.86112		10.9863	3.47701e-08	7.9302e-08	1.14e-06	9.9199e-08	2.67596e-07	4.60827e-08	8.14329e-08	1.24e-06	1.6194e-07	2.59328e-07								45.8306	-4.14339
				-43.5494	-6.26684		11.2305	3.42749e-08	7.37813e-08	1.11e-06	9.9624e-08	2.60326e-07	4.53436e-08	8.00153e-08	1.28e-06	1.5828e-07	2.46041e-07								-46.4296	299.953
				-19.4316	4.38174		11.4746	3.27846e-08	7.07794e-08	1.05e-06	9.597e-08	2.47622e-07	4.34274e-08	7.89694e-08	1.23e-06	1.533e-07	2.35588e-07								46.9973	-14.6766
				-3.35557	-6.23212		11.7188	3.17582e-08	6.62558e-08	9.63e-07	9.2059e-08	2.27199e-07	4.34821e-08	7.33799e-08	1.03e-06	1.5293e-07	2.10299e-07								95.6485	59.9814
				19.2676	5.38362		11.9629	3.14482e-08	6.29872e-08	9.22e-07	9.3298e-08	2.11839e-07	4.3692e-08	6.8681e-08	9.06e-07	1.4762e-07	1.99494e-07								-23.3943	63.9738
				3.67073	8.58599		12.207	2.94559e-08	6.19694e-08	8.97e-07	8.9924e-08	1.96266e-07	4.2811e-08	7.00181e-08	8.93e-07	1.4595e-07	1.86226e-07								252.374	-63.3376
				6.39191	-13.4763		12.4512	2.88861e-08	5.95599e-08	8.01e-07	8.6922e-08	1.92326e-07	4.17267e-08	7.19778e-08	8.02e-07	1.4256e-07	1.8324e-07								45.1136	-8.41583
				13.4807	5.94314		12.6953	2.82095e-08	5.92192e-08	7.02e-07	8.9453e-08	1.72841e-07	3.67092e-08	6.79291e-08	7e-07	1.3967e-07	1.83312e-07								306.83	-44.9476
				-46.756	-1.31145		12.9395	2.72356e-08	5.9945e-08	6.86e-07	8.9139e-08	1.58005e-07	3.49876e-08	6.77651e-08	6.69e-07	1.4338e-07	1.65712e-07								-46.9707	413.274
				-16.245	-7.86898		13.1836	2.65901e-08	5.87325e-08	6.56e-07	8.5142e-08	1.63508e-07	3.32278e-08	6.76368e-08	5.95e-07	1.3864e-07	1.6629e-07								392.178	-61.9092
				-25.666	-3.22509		13.4277	2.62083e-08	5.74942e-08	5.99e-07	8.1402e-08	1.59264e-07	3.33197e-08	6.43107e-08	5.91e-07	1.3165e-07	1.55257e-07
				3.59709	-4.54596		13.6719	2.55968e-08	5.79383e-08	5.92e-07	7.9528e-08	1.57329e-07	3.08963e-08	6.31808e-08	6.28e-07	1.2543e-07	1.45894e-07								*Each row is a set of paired values for a neuron. Each value is %change (X0/X+900)
				1.01186	1.11029		13.916	2.47004e-08	5.52402e-08	5.67e-07	7.606e-08	1.4736e-07	2.89144e-08	6.10209e-08	5.64e-07	1.2377e-07	1.33628e-07
				7.34084	-5.63837		14.1602	2.42013e-08	5.19002e-08	5.12e-07	7.3888e-08	1.46116e-07	2.89656e-08	6.12031e-08	5.06e-07	1.2082e-07	1.31206e-07
				-18.6813	-3.48094		14.4043	2.31877e-08	5.08192e-08	5.29e-07	7.1614e-08	1.52842e-07	2.94006e-08	6.2098e-08	5.01e-07	1.2168e-07	1.32121e-07
				-16.2173	-10.4496		14.6484	2.3296e-08	5.05712e-08	5.26e-07	6.9958e-08	1.432e-07	2.78455e-08	6.05189e-08	4.78e-07	1.2051e-07	1.30012e-07
					-3.79085		14.8926	2.27638e-08	4.81137e-08	4.56e-07	6.9694e-08	1.26801e-07	2.75518e-08	5.71991e-08	4.17e-07	1.1667e-07	1.34233e-07
					-1.07249		15.1367	2.18043e-08	4.6854e-08	4.28e-07	6.8771e-08	1.28232e-07	2.68385e-08	5.41541e-08	4.15e-07	1.1754e-07	1.22796e-07
					-2.95523		15.3809	2.15574e-08	4.59162e-08	4.05e-07	6.818e-08	1.1926e-07	2.57337e-08	5.3918e-08	4.26e-07	1.1593e-07	1.17633e-07
					-7.34296		15.625	2.11693e-08	4.65178e-08	3.98e-07	6.6449e-08	1.14892e-07	2.58134e-08	5.40018e-08	3.9e-07	1.0637e-07	1.1967e-07
					-1.53159		15.8691	2.05259e-08	4.60301e-08	4.12e-07	6.5506e-08	1.14501e-07	2.57988e-08	5.45427e-08	3.78e-07	1.0686e-07	1.1099e-07
					0.568784		16.1133	2.00406e-08	4.4365e-08	3.97e-07	6.4687e-08	1.00783e-07	2.42983e-08	5.51241e-08	3.79e-07	1.0965e-07	9.90704e-08
					-6.56028		16.3574	2.01621e-08	4.43051e-08	3.5e-07	6.1089e-08	8.51841e-08	2.38254e-08	5.49928e-08	3.69e-07	1.0449e-07	9.17949e-08
					-6.26399		16.6016	1.99211e-08	4.17604e-08	3.52e-07	5.9928e-08	8.6863e-08	2.32574e-08	5.54459e-08	3.13e-07	9.8826e-08	9.15506e-08
					-6.09657		16.8457	1.96689e-08	3.93484e-08	3.46e-07	5.8491e-08	9.08358e-08	2.27752e-08	5.24816e-08	2.99e-07	9.9382e-08	9.48706e-08
					-5.63134		17.0898	1.88127e-08	3.96497e-08	3.2e-07	6.0326e-08	8.72753e-08	2.22088e-08	4.96987e-08	3.18e-07	9.8744e-08	7.99738e-08
					-3.75676		17.334	1.89245e-08	3.80068e-08	2.94e-07	5.8817e-08	8.02306e-08	2.19483e-08	4.86822e-08	2.87e-07	9.7323e-08	7.63531e-08
					17.6686		17.5781	1.87446e-08	3.63785e-08	2.89e-07	5.5644e-08	7.42927e-08	2.21205e-08	4.94691e-08	2.65e-07	9.1282e-08	7.87793e-08
					-0.25173		17.8223	1.82105e-08	3.59386e-08	2.7e-07	5.5074e-08	7.67908e-08	2.14544e-08	4.88346e-08	2.78e-07	8.8945e-08	8.5395e-08
					1.09483		18.0664	1.75192e-08	3.63042e-08	2.69e-07	5.3849e-08	7.59668e-08	2.10797e-08	4.83105e-08	2.67e-07	8.891e-08	8.20921e-08
					-2.5454		18.3105	1.73e-08	3.50638e-08	2.55e-07	5.2574e-08	7.31668e-08	2.07525e-08	4.76371e-08	2.39e-07	8.765e-08	6.98353e-08
					5.17829		18.5547	1.74844e-08	3.34564e-08	2.52e-07	5.2501e-08	6.96743e-08	1.99393e-08	4.65545e-08	2.46e-07	8.463e-08	7.25388e-08
					0.922181		18.7988	1.68106e-08	3.20115e-08	2.44e-07	5.1143e-08	6.30902e-08	2.01031e-08	4.56575e-08	2.6e-07	8.4344e-08	7.0858e-08
					-3.5134		19.043	1.65288e-08	3.13853e-08	2.28e-07	5.2362e-08	6.20038e-08	1.98532e-08	4.59894e-08	2.32e-07	8.3299e-08	7.22892e-08
					-5.34488		19.2871	1.60335e-08	3.04353e-08	2.2e-07	5.2011e-08	6.06318e-08	1.93581e-08	4.43163e-08	2.15e-07	8.1086e-08	6.81749e-08
					9.29377		19.5312	1.58138e-08	3.03477e-08	1.96e-07	4.9741e-08	5.82891e-08	1.94012e-08	4.39017e-08	2.49e-07	8.0591e-08	6.58417e-08
					-0.31639		19.7754	1.62218e-08	3.01084e-08	2.01e-07	4.7846e-08	6.02552e-08	1.88842e-08	4.60172e-08	2.31e-07	7.9038e-08	6.74431e-08
					-0.44954		20.0195	1.61655e-08	2.94383e-08	2.13e-07	4.6722e-08	6.08326e-08	1.82696e-08	4.49559e-08	1.9e-07	7.799e-08	6.55396e-08
					7.45858		20.2637	1.55142e-08	2.89452e-08	1.91e-07	4.5969e-08	5.71313e-08	1.82016e-08	4.26634e-08	2.2e-07	7.7387e-08	6.35726e-08
					8.94124		20.5078	1.53223e-08	2.86348e-08	1.81e-07	4.545e-08	5.39729e-08	1.77901e-08	4.1709e-08	2.38e-07	7.4638e-08	6.1952e-08
					-1.20076		20.752	1.55657e-08	2.82669e-08	1.75e-07	4.675e-08	5.41996e-08	1.73753e-08	4.17039e-08	1.91e-07	7.382e-08	6.0559e-08
					26.9805		20.9961	1.52811e-08	2.69915e-08	1.7e-07	4.76e-08	5.05273e-08	1.68634e-08	4.12403e-08	1.94e-07	7.3069e-08	5.95126e-08
					0.472827
					-1.86209		*each column is the power in mV^2/Hz for one mouse
					-7.89985
					-3.95004
					1.32379
					5.9131
					5.8648
					4.62654
					5.20105
					-2.97285
					0.500488
					-2.69426
					5.51802
					5.61411
					7.48806
					3.03996
					1.97993
					7.21378
					4.05262
					-3.33383
					2.93648
					2.83989
					1.64223
					-12.9242
					-15.6029
					8.08337
					-3.92286
					-15.249
					1.64133
					11.8244
					-3.46896
					-9.28511
					-0.53196
					4.40353
					-10.2147
					4.08021
					7.45813
					-4.42118
					-5.64924
					1.86852
					-3.26459
					5.81137
					-2.2528
					0.734299
					-0.46498
					12.6983
					4.0853
					2.19438
					11.6622
					0.971855
					-1.14528
					4.95766
					8.7312
					0.433202
					7.55179
					-16.584
					35.8497
					23.6008
					-3.12972
					-3.82623
					2.37424
					4.83582
					3.90048
					-41.4515
					46.2991
					-42.7999
					-9.80068
					7.79895
					5.48916
					-34.7179
					-33.267
					-33.2674
					-7.60064
					-19.275
					-17.4181
					-26.594
					-20.6108
					22.6491
					8.63481
					2.81933
					-6.63331
					7.8551
					26.2514
					-7.10049
					2.64722
					-3.76675
					22.5095
					-1.3837
					3.99654
					7.4836
					-2.73643
					1.95292
					2.80461
					3.44876
					4.09256
					1.30527
					2.25523
					-2.83405
					-21.2335
					1.41631
					-1.84822
					-3.05349
					9.49485
					6.67661
					5.04242
					3.05467
					4.40814
					-6.44081
					-2.11623
					6.56823
					0.099184
					-2.17799
					-0.74336
					-2.5555
					-0.00668
					-4.7292
					4.73018
					3.24373
					-6.75682
					-1.24259
					6.43156
					3.31098
					-12.2587
					3.94917
					21.4286
					0.802406
					3.28617
					17.6212
					27.5862
					4.375
					-1.1976
					4.08163
					15.1899
					9.85914
					-2.86062
					1.08461
					-3.57554
					-1.91387
					-1.73699
					-0.58479
					-5.64971
					1.81269
					20.7865
					14.574
					-9.06148
					4.68086
					4.54545
					-3.29513
					-1.23969
					-1.06809
					0.164463
					2.30265
					2.37264
					6.99686
					8.37441
					3.25381
					4.72532
					1.61943
					6.48967
					7.66566
					-6.43274
					3.25206
					-3.64968
					6.66666
					13.9535
					-12.9411
					13.3663
					6.71375
					2.90873
					6.45161
					0.699256
					10.4839
					-16
					-3.93702
					1.83826
					1.28617
					-8.87577
					13.738
					12.8865
					6.06769
					5.94405
					10.6589
					-2.75223
					12.3563
					-4.75162
					-6.21931
					10.2828
					5.52998
					-3.21285
					6.20884
					5.67452
					1.47954
					10.4982
					6.47182
				*Each value is the % change in firing for 1 neuron

## Sheet: Figure 7
Fig 7b
Control		Shock X/ Inhibit X		Shock Y/ Inhibit X			Fig 7c
X0 % Freezing	Y0 % Freezing	X0 % Freezing	Y0 % Freezing	X0 % Freezing	Y0 % Freezing		Control	Shock X/ Inhibit X	Shock Y/ Inhibit X
16.7389	10.5556	26.3778	14.8722	6.53333	21.8778		0.386729	0.360539	0.770043
6.37778	11.9167	22.2333	29.4	20.0278	26.1222		0.651382	0.5694	0.566029
0	15.4611	34.4278	31.4389	13.9722	27.1944		1	0.477311	0.660594
6.54444	23.0444	20.4333	17.7222	20.6444	35.9944		0.778821	0.464473	0.635508
11.4944	23.8333	22.6667	24.7778	33.4833	31.8889		0.674634	0.522248	0.487805
6.51667	11.9333	33.45	16.6167	12.0556	20.7556		0.646793	0.331891	0.632577
2.50556	5.9	28.6778	24.9944	16.6722	27.9556		0.701917	0.465687	0.626416
12.8444	36.6778	30.8056	32.0222	30.9611	37.2389		0.740633	0.509683	0.546025
*each row for 7b is one mouse's X0 % Freezing and Y0 % Freezing							*Each value for 7c is the discrimination index for one mouse

## Sheet: Figure S1
Fig S1
Sleep					SD
X0 % Freezing	Y0 % Freezing	Pre-X0 % Freezing	Pre-Y0 % Freezing		X0 % Freezing	Y0 % Freezing	Pre-X0 % Freezing	Pre-Y0 % Freezing
Shock	Neutral	Pre Shock	Pre Neutral		Shock	Neutral	Pre Shock	Pre Neutral
11.8778	6.88333	3.21111	3.45		11.1889	11.0444	4.01667	1.4
19.9111	9.2	10.7889	3.18333		12.5667	12.1444	10.4444	6.03333
19.6722	8.83889	8.42778	3.38333		6.23333	1.23889	7.1	0.372222
31.35	15.2611	19.2611	15.1		24.6444	5.30556	4.27222	2.62222
12.0167	13.3722	3.6	3.11938		1.02222	0.255556	1.01667	1.21667
12.8278	5.35556	13.4944	16.8611		1.90556	5.46111	7.36111	4.22778
2.71111	1.34444	4.08889	3.78889		6.87222	6.23889	7.73889	7.61667
8.21111	5.12222	12.2167	4.63333		2.55	1	6.43333	5.41111
8.15	7.93889	2.6	1.57778		5.85	6.58889	2.52222	9.08889
17.5278	10.2333	12.7667	6.38889		9.93333	9.96111	7.94444	7.44444
10.5111	2.36667	7.43889	7.63889		9.82778	4.98333	5.45556	4.54444
13.2944	0.794444	5.38333	3.67778		0.622222	1.90556	1.08889	0.883333
6.11111	5.57222	7.22778	3.27222		19.2889	11.7722	3.32222	2.59444
17.3111	8.67778	12.4556	8.34444		19.8667	8.14444	4.75556	2.52222
29.4889	26.1556	1.63889	5.70556		11.6056	14.1111	2.36667	5.45556
32.7	14.2556	3.32778	6.47778		10.4889	6.86667	4.83333	1.34444
10.1	6.87222	1.91111	3.85556
21.85	8.32222	6.47222	4.45
18.9	12.6611	5.48333	5.87222
*each row for S1 is one mouse's X0 % Freezing, Y0 % Freezing, pre-X0 % Freezing, and pre-Y0 % Freezing

## Sheet: Figure S2
Fig S2a					Fig S2b			Fig S2c					Fig S2d
Sleep (male)		SD (male)						Sleep (female)		SD (female)
X0 % Freezing	Y0 % Freezing	X0 % Freezing	Y0 % Freezing		Sleep (male)	SD (male)		X0 % Freezing	Y0 % Freezing	X0 % Freezing	Y0 % Freezing		Sleep (female)	SD (female)
11.8778	6.88333	11.1889	11.0444		0.633106	0.503249		8.15	7.93889	2.55	1		0.506561	0.71831
19.9111	9.2	12.5667	12.1444		0.683969	0.508543		17.5278	10.2333	5.85	6.58889		0.631379	0.470299
19.6722	8.83889	6.23333	1.23889		0.689984	0.834201		10.5111	2.36667	9.93333	9.96111		0.816221	0.499302
31.35	15.2611	24.6444	5.30556		0.672586	0.822853		13.2944	0.794444	9.82778	4.98333		0.943612	0.663541
12.0167	13.3722	1.02222	0.255556		0.473304	0.8		6.11111	5.57222	0.622222	1.90556		0.523062	0.246154
12.8278	5.35556	1.90556	5.46111		0.705469	0.258673		17.3111	8.67778	19.2889	11.7722		0.666097	0.620998
2.71111	1.34444	6.87222	6.23889		0.668493	0.524152		29.4889	26.1556	19.8667	8.14444		0.529952	0.709242
8.21111	5.12222	11.6056	14.1111		0.615833	0.451285
32.7	14.2556	10.4889	6.86667		0.696403	0.604353		*each row for S2c is one mouse 's X0 % Freezing and Y0 % Freezing
10.1	6.87222				0.59509								*Each value for S2d is the discrimination index for one mouse
21.85	8.32222				0.724176
18.9	12.6611				0.598838
*each row for S2a is one mouse 's X0 % Freezing and Y0 % Freezing
					*Each value for S2b is the discrimination index for one mouse

## Sheet: Figure S3
Fig S3b			Fig S3d			Fig S3e			Fig S3f
Y0 -> X0	X0 -> Y0		X0 = 135	Y0 = 0		X0 = 90	Y0 = 135		X0 = 135	Y0 = 90
0.832554	0.59279		19.9111	9.2		21.8778	6.53333		19.6722	8.83889
0.744645	0.598295
0.7905	0.462225
*Each row is one mouse's % freezing to each of the cues

[truncated: 4 more sheets: Figure S4, Figure S5, Figure S6, Figure S7]
